# Supplementary material for: Characteristics of Artificial Intelligence Clinical Trials in the Field of Healthcare: A Cross-Sectional Study on ClinicalTrials.gov
Source: Int J Environ Res Public Health. 2022 Oct 21;19(20):13691. doi: 10.3390/ijerph192013691 (PMC9602501; doi:10.3390/ijerph192013691)
Supplement: Supplementary file 1 [file ijerph-19-13691-s001.zip]

Archive with 1 entries (1 files):
- ijerph-1933279-supplementary.pdf
